# Supplementary material for: Seasonal proteinuria changes in IgA nephropathy patients after proteinuria remission
Source: PLoS One. 2017 Nov 2;12(11):e0187607. doi: 10.1371/journal.pone.0187607 (PMC5667876; doi:10.1371/journal.pone.0187607)
Supplement: S1 Dataset — (XLSX) [file pone.0187607.s003.xlsx]

## Sheet: Sheet1
No	initial remission	exacerbation	age(kidney biopsy)	sex	BMI	C3, mg/dL	sBP(biopsy), mmHg	dBP(biopsy),mmHg	DM	eGFR(biopsy),ml/min	proteinuria(g/day)	JHC(histolical grade)	proteinuria(g/gCr)	URBC>30(kidney biopsy)	hypertension	IgA, mg/dL	IgA/C3	PSL	Pulse	between kidney biopsy and initiation of PSL, day	RAS inhibitor	tonsillectomy	between kidney biopsy and tonsillectomy, day	between first therapy and initial remission, days	sBP(initial remission), mmHg	dBP(initial remission), mmHg	URBC<5(initial remission)
1	Yes	No	72	male	21.2306	104	128	66	No	46.6	2.1	1		1	No	338	3.25	No	No		Yes	No		253	124	70	No
2	Yes	No	45	female	22.0581	127	132	72	No	61.4	0.71	2		0	Yes	239	1.88189	No	No		Yes	No		2083	134	86	No
3	Yes	Yes	20	female	17.9204	93.4	101	65	No	89.6	1.74	1		0	No	202	2.16274	Yes	Yes	8	No	No		209	100	60	No
4	Yes	Yes	32	female	24.8777	78	106	67	No	67.7	1.43	3		0	No	565	7.24359	Yes	Yes	30	Yes	No		116			No
5	Yes	Yes	26	female	19.8791	61.8	107	65	No	56.3	0.75	2		1	No	290	4.69256	Yes	Yes	7	Yes	No		43	98	60	Yes
6	Yes	No	35	female	19.2459	83	90	64	No	110.3	1.59	2	1.66	1	No	261	3.14458	Yes	No	13	Yes	No		2408	104	68	Yes
7	Yes	Yes	54	male	25	129	156	95	No	55.6	1.09	1		0	Yes	423	3.27907	No	No		Yes	No		2245	98	62	No
8	Yes	Yes	18	female	19.9792	99.7	104	65	No	92.4	1.53	1		1	No	377	3.78134	Yes	Yes	29	Yes	No		368	112	60	Yes
9	Yes	No	45	male	18.9501	79	126	76	No	58.6	0.4	1		0	No	258	3.26582	No	No		Yes	No		177	102	62	Yes
10	Yes	No	18	female	27.5312	121	128	73	No	133.5	1.71	2		0	No	304	2.5124	Yes	Yes	8	Yes	No		28	128	73	Yes
11	Yes	No	39	male	22.9819	85.7	120	80	No	61.1	2.02	1		1	Yes	135	1.57526	No	No		Yes	No		369	118	66	Yes
12	Yes	Yes	22	male	19.9061	106	124	70	No	118	1.54	1		1	No	485	4.57547	Yes	Yes	7	Yes	Yes	600	623	110	52	Yes
13	Yes	Yes	24	male	19.5679	112	145	87	No	77.9	1.77	1		1	Yes	313	2.79464	Yes	Yes	100	Yes	Yes	48	1981	118	76	No
14	Yes	Yes	32	female	20.1697	101	111	91	No	27.9	0.95	3		0	Yes	267	2.64356	Yes	Yes	6	Yes	No		29	110	80	No
15	Yes	No	53	female	25.8022	119	105	64	No	58.6	0.8	4	1.23	0	No	236	1.98319	No	No		Yes	No		2091	138	76	No
16	Yes	Yes	29	female	22.213	81.3	93	60	No	69.6	0.99	1	2.16	1	Yes	210	2.58303	Yes	Yes	8	Yes	No		362	104	72	Yes
17	Yes	Yes	46	female	21.4074	80.1	117	72	No	70.6	0.74	2	1.08	0	Yes	300	3.74532	No	No		Yes	No		3933	113	64	Yes
18	Yes	Yes	36	female	21.3341	106	117	74	No	89.6	1.71	1		0	No	382	3.60377	Yes	Yes	8	Yes	No		1317	100	56	No
19	Yes	No	34	male	28.702	101	118	71	No	79.1	0.92	2		1	No	274	2.71287	Yes	Yes	7	Yes	Yes	-149	229	120	72	Yes
20	Yes	Yes	24	male	23.5275	102	140	60	No	87.4	3.1	1		1	Yes	245	2.40196	Yes	Yes	13	Yes	Yes	49	253	120	60	Yes
21	Yes	Yes	45	male	30.7607	102	148	88	No	96.1	1.47	1	1.02	0	Yes	313	3.06863	Yes	Yes	524	Yes	Yes	494	25	135	78	Yes
22	Yes	Yes	24	female	18.706	83.2	120	50	No	73.5	4.57	2	4.77	1	No	335	4.02644	Yes	Yes	8	Yes	Yes	244	1391	129	67	No
23	Yes	No	27	female	24.1672	87.3	106	60	No	97.4	1.75	1	3.05	1	No	269	3.08133	Yes	Yes	9	No	No		249	116	66	Yes
24	Yes	No	21	male	31.0137	152	143	81	Yes	103.4	1.72	1	2.94	0	Yes	340	2.23684	Yes	Yes	417	Yes	Yes	817	421	110	80	No
25	Yes	No	21	male	20.9366	58.9	110	60	No	81	0.12	1	0.1	0	No	310	5.26316	No	No		No	Yes	219	55	110	62	Yes
26	Yes	Yes	20	female	21.9671	107	106	59	No	78.6	2.91	1	3.5	1	No	310	2.8972	Yes	Yes	18	Yes	Yes	300	368	110	60	Yes
27	Yes	Yes	39	female	23.5304	90.6	107	64	No	87.6	1.06	2	2.07	1	No	354	3.90728	Yes	Yes	42	Yes	Yes	188	489	108	60	No
28	Yes	No	28	female	16.6603	102	105	59	No	117.6	0.32	1	1.12	0	No	175	1.71569	Yes	Yes	281	Yes	No		1	100	60	No
29	Yes	No	24	male	25.3056	131	106	66	No	99.4	0.32	1		1	No	321	2.45038	Yes	Yes	128	No	Yes	96	113	122	66	Yes
30	Yes	No	47	female	19.702	98.6	110	63	No	83	0.2	1	0.7	0	No	494	5.01014	Yes	Yes	679	No	No		165	124	72	Yes
31	Yes	Yes	60	female	27.41	138	120	84	No	49.7	0.36	1	0.61	1	No	602	4.36232	No	No		Yes	No		212	130	80	Yes
32	Yes	No	20	female	16.383	98.3	110	69	No	129.5	1.1	2	1.67	1	No	250	2.54323	Yes	Yes	146	No	Yes	794	974	102	67	No
33	Yes	Yes	28	male	21.9486	95.6	127	68	No	53	0.67	2	0.44	0	Yes	325	3.39958	Yes	Yes	72	Yes	No		20	100	60	No
34	Yes	Yes	33	female	20.9275	101.9	107	70	No	117.3	0.74	1	1.56	1	No	339	3.32679	No	No		No	No		121	98	60	No
35	Yes	Yes	42	male	23.6614	122.4	160	100	No	52	1.43	2	0.64	0	Yes	296	2.4183	Yes	Yes	24	Yes	No		153	140	80	No
36	Yes	Yes	30	female	17.4227	139	95	60	No	91.1	1.95	2	3.36	1	Yes	391	2.81295	Yes	Yes	10	Yes	No		643	100	60	No
37	Yes	No	22	male	20.7637	119	134	81	No	112.7	0.98	2	0.56	1	No	343	2.88235	Yes	Yes	31	Yes	No		24	114	62	No
38	Yes	No	21	male	19.7208	99	107	60	No	110.9	0.79	2	0.42	1	No	233	2.35354	Yes	Yes	66	No	No		14	119	68	Yes
39	Yes	No	21	male	21.1389	77.3	104	57	No	121.5	0.26	1	0.34	0	No	231	2.98836	No	No		Yes	Yes	315	440	112	76	Yes
40	Yes	Yes	54	female	24.135	98.7	144	85	No	71.9	1.68	1	1.42	0	No	522	5.28875	Yes	Yes	9	Yes	No		162	137	89	No
41	Yes	Yes	24	female	23.4952	103.3	120	70	No	108.6	0.48	1	0.21	1	No	291	2.81704	Yes	Yes	31	No	No		31	92	50	Yes
42	Yes	Yes	33	female	20.6758	94.8	89	52	No	88.7	1.88	3	4.92	1	No	186	1.96203	No	No		Yes	No		573	90	62	No
43	Yes	No	42	female	18.3595	76.6	109	61	No	46.5	0.43	3	0.37	1	No	268	3.49869	Yes	Yes	32	Yes	Yes	674	18	120	60	Yes
44	Yes	Yes	31	female	20.042	97.9	112	62	No	61.5	0.44	1	0.46	1	No	353	3.60572	Yes	Yes	20	Yes	No		29	116	46	Yes
45	Yes	Yes	35	female	17.4889	89.6	100	57	No	84.2	0.1	2	0.21	1	No	158	1.76339	No	No		No	No		3	94	46	Yes
46	Yes	Yes	65	male	24.9859	100.9	126	74	No	70.8	0.61	1	0.28	0	Yes	508	5.03469	Yes	Yes	153	Yes	No		137	144	85	Yes
47	Yes	No	53	female	20.3223	91	120	60	No	49.7	2.9	1	2.9	1	Yes	240	2.64	Yes	Yes	8	Yes	No		99	136	66	Yes
48	Yes	Yes	34	female	18.2518	87.4	119	71	No	100.2	0.7	2	0.79	0	No	351	4.01602	Yes	Yes	36	No	No		149	125	84	No
49	Yes	Yes	22	male	20.0692	94	110	60	No	134.8	1.2	1	1.15	1	No	288	3.06383	Yes	Yes	25	Yes	No		303	112	79	No
50	Yes	Yes	49	female	21.875	85	130	80	No	56	0.96	1	2.14	0	Yes	185	2.17647	Yes	Yes	630	Yes	No		68	150	90	No
51	Yes	Yes	37	female	24.5603	93	130	85	No	55.1	0.42	2	1.13	0	Yes	349	3.75269	Yes	Yes	4	Yes	No		600	109	70	No
52	Yes	No	32	female	24.0129	72.9	125	70	No	87.9	0.36	1	0.29	0	No	316	4.33471	No	No		Yes	No		520	154	100	Yes
53	Yes	Yes	54	male	27.5482	121.2	133	82	Yes	44.1	2.45	4	3.19	0	Yes	207	1.70792	Yes	Yes	101	No	No		385	104	66	No
54	Yes	Yes	37	female	19.6201	107.3	135	89	No	95.9	0.46	1	1.37	1	No	433	4.03541	Yes	Yes	72	No	No		98	128	79	Yes
55	Yes	Yes	33	male	17.9803	80.1	153	94	No	76.1	0.63	2	1.63	1	Yes	272	3.39576	Yes	Yes	37	Yes	No		339	136	76	No
56	Yes	Yes	62	female	21.7236	91.9	120	63	No	41.6	0.4	3	0.78	0	No	358	3.89554	Yes	Yes	80	Yes	No		49	122	74	Yes
57	Yes	No	31	female	22.9473	150.3	108	60	No	75.5	1.24	2	1.11	1	No	211	1.40386	Yes	Yes	8	No	No		86	122	63	Yes
58	Yes	Yes	61	male	29.2184	130.5	130	71	No	52.2	1.58		1.04	0	Yes	388	2.97318	Yes	Yes	42	Yes	No		303	141	73	No
59	Yes	Yes	48	female	17.5284	83	116	70	Yes	66.6	1.66	1	1.41	1	Yes	250	3.01205	Yes	Yes	612	Yes	No		82	117	70	Yes
60	Yes	No	22	male	22.0495	95.9	129	68	No	93	1.3		1.09	1	No	324	3.37852	Yes	Yes	663	Yes	No		700	116	63	No
61	Yes	Yes	45	female	18.5547	76.1	131	89	No	53.3	0.67	3	1.46	0	No	298	3.9159	Yes	Yes	88	No	No		180	136	80	No
62	Yes	No	40	male	23.6527	97.3	137	90	No	61.2	1.41	3	1.83	0	No	464	4.76876	Yes	Yes	3	Yes	No		148	138	81	No
63	Yes	No	27	female	19.7759	119.5	113	73	No	73.1	1.86	3	2.3	1	No	208	1.74059	Yes	Yes	92	Yes	Yes	76	480	106	60	No
64	Yes	Yes	32	female	22.8625	87.3	118	65	No	78.3	0.86	2	1.74	0	No	558	6.39175	Yes	Yes	55	No	Yes	30	949	102	63	Yes
65	Yes	Yes	45	female	17.8218	100.1	115	66	No	92.5	0.49	1	2.2	1	No	320	3.1968	No	No		No	Yes	589	449	118	72	Yes
66	Yes	Yes	25	female	15.427	84.6	117	70	No	91.2	0.53	1	0.83	1	No	460	5.43735	Yes	Yes	4	Yes	No		175	120	60	Yes
67	Yes	Yes	59	male	26.3292	88.5	123	94	No	57.7	0.21	1	0.11	0	Yes	404	4.56497	No	No		Yes	No		143	130	88	No
68	Yes	No	23	male	21.0355	92.1	123	65	No	95.5	0.45	1	0.4	0	No	271	2.94245	Yes	Yes	64	No	No		33	101	70	Yes
69	Yes	No	38	male	23.1718	102.5	122	85	No	89.6	0.17	1	0.14	0	No	424	4.13659	No	No		No	Yes	61	30	114	76	No
70	Yes	Yes	21	male	21.2061	113.2	119	58	No	106.3	2.67	1	1.49	0	No	239	2.11131	Yes	Yes	8	Yes	No		77	111	66	No
71	Yes	No	25	female	22.6974	82.8	96	52	No	91.2	0.66	1	0.83	1	No	140	1.69082	Yes	Yes	5	No	No		38	122	78	Yes
72	Yes	No	42	female	17.0955	104.3	107	63	No	74.8	0.57	1	0.47	0	No	271	2.59827	Yes	Yes	78	No	Yes	30	111	124	76	Yes
73	Yes	No	29	female	21.2654	106.7	118	73	No	95.4	0.25	1	0.17	1	No	199	1.86504	Yes	Yes	8	No	No		58	110	60	Yes
74	Yes	No	27	female	19.4531	84.2	93	53	No	118.8	0.52	1	0.29	0	No	289	3.4323	Yes	Yes	38	No	No		0	98	60	Yes
75	Yes	Yes	33	female	19.9258	122.3	101	66	No	74.2	1.91	2	4.82	0	No	303	2.47751	Yes	Yes	30	Yes	No		672	128	86	No
76	Yes	Yes	25	male	21.1073	94.6	122	73	No	70.1	0.48	2	0.65	0	No	237	2.50529	Yes	Yes	52	Yes	No		54	129	84	Yes
77	Yes	No	39	male	25.043	110.3	142	92	No	74.3	0.92	1	1.63	0	Yes	415	3.76247	Yes	Yes	50	Yes	No		916	110	80	No
78	Yes	Yes	32	female	20.4591	79.7	102	61	No	73.7	2.48	3	4.03	0	No	233	2.92346	Yes	Yes	56	Yes	No		780	91	58	No
79	Yes	No	55	male	20.0404	72.4	128	80	No	81.8	0.67	1	0.48	0	Yes	457	6.31215	No	No		Yes	No		39	88	50	Yes
80	Yes	Yes	29	female	22.4813	114	99	65	No	64.3	0.17	1	0.36	0	No	116	1.01754	No	No		No	No		0	109	70	Yes
81	Yes	No	38	male	21.9164	100.2	154	84	No	57	0.81	3	1.31	0	Yes	254	2.53493	Yes	Yes	29	Yes	No		175	126	75	No
82	Yes	Yes	46	female	19.9219	88.2	119	84	No	40.2	0.75	2	1.23	0	No	221	2.50567	Yes	Yes	416	Yes	No		273	104	76	No
83	Yes	No	25	male	21.2382	100	127	77	No	85.4	0.98	1	0.39	1	No	318	3.18	Yes	Yes	1186	Yes	Yes	1157	196	116	62	Yes
84	Yes	No	22	female	18.3914	111.8	131	66	No	113.6	0.81	1	0.7	0	No	199	1.77996	Yes	Yes	25	No	No		280	110	71	Yes
85	Yes	Yes	30	female	18.642	76.7	124	66	No	86.5	1.4		2.2	0	No	187	2.43807	Yes	Yes	31	Yes	No		329	106	58	No
86	Yes	Yes	76	male	23.6011	136.2	148	82	No	24.9	2	3	4.1	1	Yes	756	5.55066	Yes	No	-2	Yes	No		100			Yes
87	Yes	No	44	female	19.5849	99.9	150	98	No	95	1.78	1	3.2	0	Yes	268	2.68268	Yes	Yes	49	Yes	No		351	105	75	No
88	Yes	No	56	male	19.0897	40.9	145	78	No	53.5	0.24	1	0.26	1	Yes	448	10.9535	Yes	Yes	184	Yes	No		42	147	90	Yes
89	Yes	No	46	male	21.5931	117.8	152	84	No	51.1	1.09	3	0.75	0	Yes	410	3.48048	Yes	Yes	37	Yes	No		119	135	81	No
90	No		34	male						70.5	1.61	2						Yes	Yes	6	Yes	No
91	No		52	female						63.1	2.18	1						Yes	Yes	7	Yes	No
92	No		59	male						52.7	2.05	2						Yes	Yes	17	Yes	No
93	No		68	female						23.7	2.91	3						Yes	Yes	7	Yes	No
94	No		54	female						61.6	0.53	2						Yes	Yes	30	No	No
95	No		46	female						91.9	1.35	2						Yes	Yes	24	Yes	No
96	No		31	female						73.3	0.49	3						Yes	Yes	59	Yes	No
97	No		33	male						26.4	7.39	3						Yes	Yes	92	Yes	No
98	No		62	male						37	0.61							Yes	Yes	23	Yes	No
99	No		64	male						37.7	0.7	1						No	No		Yes	No
100	No		44	male						49.1	0.96	1						No	No		Yes	No
101	No		20	male						92.1	0.6	2						No	No		Yes	No
102	No		58	female						36.6	2.52	3						No	No		Yes	No
103	No		32	male						71.8	0.32	3						No	No		Yes	No
104	No		21	female						76.4	0.97							No	No		Yes	No
105	No		58	female						49.2	1.47	1						No	No		Yes	No
106	No		28	male						43.4	0.72	2						No	No		Yes	No
107	No		46	male						63.3	1.05	1						No	No		Yes	No
108	No		60	male						25.3	2.49	2						No	No		Yes	No
109	No		74	female						60.6	0.75	1						No	No		Yes	No
110	No		35	male						82.5	4.25	3						Yes	No	21	Yes	Yes	171
111	No		23	male						71.1	1.52	2						Yes	Yes	6	Yes	Yes	1108
112	No		33	male						79.8	0.73	1						Yes	Yes	553	Yes	Yes	505
113	No		29	female						93.7	0.67	2						Yes	Yes	343	Yes	Yes	58
114	No		53	male						40.1	1.06	1						Yes	Yes	787	Yes	Yes	161
115	No		46	female						58.2	1.38	3						Yes	Yes	149	Yes	Yes	120
116	No		22	female						103.2	0.59	1						No	No		Yes	Yes	672
