# Supplementary material for: Seasonal proteinuria changes in IgA nephropathy patients after proteinuria remission
Source: PLoS One. 2017 Nov 2;12(11):e0187607. doi: 10.1371/journal.pone.0187607 (PMC5667876; doi:10.1371/journal.pone.0187607)
Supplement: S2 Dataset — (XLSX) [file pone.0187607.s004.xlsx]

## Sheet: Sheet1 (3)
No	exacerbation season(two-combined)	exacerbation season(four season)	second remission(0=No, 1=Yes)	observe period from exacerbation to end of follow-up	recurrence duration,month	second remission by supportive therapy(0=No,1=Yes)	intensive therapy	intensive therapy by immunosuppressive	intensive therapy by tonsillectomy	intensive start, day	antecedent infection	DM	Hypertension	average temperture at the day of exacerbation	humidity at the day of exacerbation, %	humidity(per 10%)	JHC	JHC1	urine mesurement, month	age, year	age, per 10year	Usage of RASB	usage of PSL	sBP(exacerbation), mmHg	dBP(exacerbation), mmHg	MAP(exacerbation), mmHg	MAP(exacerbation), per 10mmHg	eGFR(exacerbation), ml/min	eGFR per10ml/min	eGFR<60ml/min	URBC>5	UTP(exacerbation),g/gCr	UTP>1g/gCr	between initial remission and exacerbation, day	between initial remission and exacerbation, month	sex	time average proteinuria	TA-P>0.5g/gCr	TA-MAP, mmHg	TA-MAP,per 10mmHg	BMI(kidney biopsy)	IgA(kidney biopsy)	IgA/C3>3	IgA/C3
1	summer,spring	spring	1	4039	3003	0	1	1	0	2592	Yes	No	No	19.5	83	8.3	1	No	1.81	24	2.4	No	No	115	72	86.3333	8.63333	85.1	8.51	No	No	1.13	Yes	1324	43.5288	female	0.36	No	74.8	7.48	17.9204	202	No	2.16274
2	summer,spring	summer	0	3640	3640	0	0				No	No	No	31	62	6.2	3	Yes	11.88	37	3.7	Yes	No	94	60	71.3333	7.13333	71.8	7.18	No	No	1.16	Yes	1807	59.4082	female	0.66	Yes	79.6	7.96	24.8777	565	Yes	7.24359
3	winter,autumn	winter	1	4569	3568	0	1	0	1	1299	No	No	No	4.3	54	5.4	2	Yes	1.65	29	2.9	Yes	No	100	60	73.3333	7.33333	69.6	6.96	No	Yes	1.23	Yes	952	31.2986	female	0.34	No	75.1	7.51	19.8791	290	Yes	4.69256
4	summer,spring	spring	0	2331	2331	0	0				No	No	Yes	12.1	61	6.1	1	No	1.58	62	6.2	Yes	No	118	81	93.3333	9.33333	49.1	4.91	Yes	No	0.92	No	952	31.2986	male	0.7	Yes	88.5	8.85	25	423	Yes	3.27907
5	summer,spring	spring	0	1113	1113	0	1	1	1	102	Yes	No	No	6.7	63	6.3	1	No	1.61	19	1.9	Yes	Yes	96	60	72	7.2	107.7	10.77	No	Yes	0.92	No	196	6.44384	female	0.57	Yes	71.2	7.12	19.9792	377	Yes	3.78134
6	winter,autumn	winter	1	3472	100	1	0				Yes	No	No	8.8	54	5.4	1	No	1.99	26	2.6	Yes	No	128	80	96	9.6	107.5	10.75	No	Yes	1.45	Yes	1029	33.8301	male	0.51	Yes	77.6	7.76	19.9061	485	Yes	4.57547
7	winter,autumn	autumn	1	2772	175	1	0				No	No	Yes	17.1	72	7.2	1	No	2.88	30	3	No	Yes	153	108	123	12.3	74.7	7.47	No	No	0.92	No	175	5.75342	male	0.65	Yes	94.5	9.45	19.5679	313	No	2.79464
8	winter,autumn	winter	1	1540	105	1	0				No	No	Yes	2.1	59	5.9	3	Yes	5.29	34	3.4	Yes	No	138	98	111.333	11.1333	29.2	2.92	Yes	No	1.08	Yes	511	16.8	female	0.55	Yes	94	9.4	20.1697	267	No	2.64356
9	winter,autumn	winter	1	3493	967	0	1	1	0	855	No	No	Yes	6.8	61	6.1	1	No	1.67	32	3.2	Yes	No	112	70	84	8.4	82.2	8.22	No	Yes	1.12	Yes	862	28.3397	female	0.49	No	82.9	8.29	22.213	210	No	2.58303
10	winter,autumn	winter	0	175	175	0	0				No	No	Yes	9.4	76	7.6	2	Yes	2.76	58	5.8	Yes	No	118	81	93.3333	9.33333	47.3	4.73	Yes	Yes	1.06	Yes	588	19.3315	female	1.36	Yes	100.4	10.04	21.4074	300	Yes	3.74532
11	winter,autumn	autumn	1	3192	357	1	0				Yes	No	No	15.9	68	6.8	1	No	1.24	40	4	Yes	No	120	70	86.6667	8.66667	71.2	7.12	No	No	1.1	Yes	192	6.31233	female	0.94	Yes	82.1	8.21	21.3341	382	Yes	3.60377
12	winter,autumn	winter	0	973	973	0	1	1	0	449	No	No	Yes	2.1	59	5.9	1	No	1.55	25	2.5	Yes	Yes	102	70	80.6667	8.06667	77	7.7	No	Yes	1.21	Yes	189	6.2137	male	0.85	Yes	81.4	8.14	23.5275	245	No	2.40196
13	winter,autumn	autumn	1	2870	154	1	0				No	No	Yes	27.3	53	5.3	1	No	1.45	49	4.9	Yes	No	120	80	93.3333	9.33333	92.4	9.24	No	No	1.47	Yes	1082	35.5726	male	0.36	No	93.3	9.33	30.7607	313	Yes	3.06863
14	winter,autumn	autumn	1	2864	1163	1	0				No	No	No	22.3	69	6.9	2	Yes	1.05	28	2.8	No	No	128	80	96	9.6	91.3	9.13	No	Yes	1.1	Yes	160	5.26027	female	1.33	Yes	75.4	7.54	18.706	335	Yes	4.02644
15	winter,autumn	autumn	1	2436	259	0	1	1	0	106	No	No	No	23.1	69	6.9	1	No	2.58	25	2.5	Yes	No	96	58	70.6667	7.06667	82.8	8.28	No	No	1.23	Yes	1334	43.8575	female	0.47	No	67	6.7	21.9671	310	No	2.8972
16	winter,autumn	winter	0	1980	1980	0	0				No	No	No	4.8	75	7.5	2	Yes	2.31	45	4.5	Yes	No	114	78	90	9	75.8	7.58	No	No	1.03	Yes	1618	53.1945	female	0.41	No	78.9	7.89	23.5304	354	Yes	3.90728
17	winter,autumn	winter	1	3138	167	0	1	1	0	143	No	No	No	10	64	6.4	1	No	1.41	62	6.2	Yes	No	140	74	96	9.6	44.8	4.48	Yes	Yes	1.39	Yes	628	20.6466	female	0.47	No	89.2	8.92	27.41	602	Yes	4.36232
18	winter,autumn	winter	1	2366	147	1	0				No	No	Yes	4.5	47	4.7	2	Yes	1.9	32	3.2	Yes	No	124	82	96	9.6	60.4	6.04	No	No	1.48	Yes	1386	45.5671	male	0.36	No	85.8	8.58	21.9486	325	Yes	3.39958
19	winter,autumn	winter	1	2330	217	0	1	1	0	41	No	No	No	4.5	47	4.7	1	No	6.05	36	3.6	No	No	110	63	78.6667	7.86667	132.4	13.24	No	No	1.76	Yes	1288	42.3452	female	0.66	Yes	75.9	7.59	20.9275	339	Yes	3.32679
20	winter,autumn	autumn	1	1365	210	1	0				No	No	Yes	16.2	47	4.7	2	Yes	1.42	49	4.9	Yes	No	146	98	114	11.4	64.2	6.42	No	No	0.8	No	2198	72.263	male	0.29	No	94.6	9.46	23.6614	296	No	2.4183
21	winter,autumn	winter	1	2688	273	0	1	1	0	77	No	No	Yes	8.1	73	7.3	2	Yes	1.48	33	3.3	Yes	Yes	109	44	65.6667	6.56667	75.3	7.53	No	Yes	0.88	No	315	10.3562	female	0.75	Yes	70.4	7.04	17.4227	391	No	2.81295
22	summer,spring	spring	1	3031	182	0	1	1	0	63	Yes	No	No	8.8	69	6.9	1	No	1.68	55	5.5	No	No	168	90	116	11.6	79.4	7.94	No	No	2.43	Yes	357	11.737	female	0.72	Yes	103.5	10.35	24.135	522	Yes	5.28875
23	summer,spring	summer	1	2961	205	0	1	1	1	110	No	No	No	23.3	57	5.7	1	No	1.38	26	2.6	No	No	111	69	83	8.3	91.7	9.17	No	Yes	0.85	No	544	17.8849	female	0.41	No	70.6	7.06	23.4952	291	No	2.81704
24	winter,autumn	autumn	1	2800	210	0	1	1	0	40	No	No	No	10.8	55	5.5	3	Yes	1.3	35	3.5	Yes	No	96	60	72	7.2	54	5.4	Yes	Yes	1.03	Yes	128	4.20822	female	1.06	Yes	72.2	7.22	20.6758	186	No	1.96203
25	winter,autumn	autumn	1	987	70	1	0				No	No	No	19.8	78	7.8	1	No	1.81	38	3.8	Yes	No	102	66	78	7.8	47.4	4.74	Yes	Yes	0.96	No	2389	78.5425	female	0.23	No	79.6	7.96	20.042	353	Yes	3.60572
26	winter,autumn	winter	1	1596	126	1	0				Yes	No	No	6	59	5.9	2	Yes	2.09	39	3.9	No	No	109	63	78.3333	7.83333	68.6	6.86	No	Yes	1.14	Yes	1780	58.5205	female	0.35	No	71.4	7.14	17.4889	158	No	1.76339
27	summer,spring	spring	0	2660	2660	0	0				No	No	Yes	8.3	86	8.6	1	No	2.06	67	6.7	Yes	No	129	96	107	10.7	67.6	6.76	No	Yes	1.15	Yes	376	12.3616	male	0.41	No	95.7	9.57	24.9859	508	Yes	5.03469
28	summer,spring	summer	0	699	699	0	1	1	0	168	No	No	No	22.5	83	8.3	2	Yes	4.85	41	4.1	No	No	110	76	87.3333	8.73333	83.9	8.39	No	No	0.87	No	2065	67.8904	female	0.36	No	90.8	9.08	18.2518	351	Yes	4.01602
29	winter,autumn	winter	1	1260	833	0	1	1	0	434	No	No	No	0.7	43	4.3	1	No	4.44	26	2.6	No	No	109	74	85.6667	8.56667	120	12	No	Yes	0.75	No	1351	44.4164	male	0.39	No	79.1	7.91	20.0692	288	Yes	3.06383
30	winter,autumn	winter	0	1225	1225	0	0				No	No	Yes	7.6	47	4.7	1	No	1.07	53	5.3	Yes	No	135	104	114.333	11.4333	48.5	4.85	Yes	No	0.92	No	938	30.8384	female	0.96	Yes	98.4	9.84	21.875	185	No	2.17647
31	winter,autumn	winter	1	2030	119	1	0				No	No	Yes	6	73	7.3	2	Yes	1.42	40	4	Yes	Yes	110	60	76.6667	7.66667	54.5	5.45	Yes	No	0.81	No	259	8.51507	female	0.41	No	96	9.6	24.5603	349	Yes	3.75269
32	winter,autumn	winter	0	0	0	0	0				No	Yes	Yes	-0.7	71	7.1	4	Yes	1.73	56	5.6	No	No	109	79	89	8.9	44	4.4	Yes	No	1.03	Yes	210	6.90411	male	0.96	Yes	89.1	8.91	27.5482	207	No	1.70792
33	winter,autumn	autumn	1	1631	168	1	0				Yes	No	No	8.7	75	7.5	1	No	1.19	40	4	No	Yes	128	64	85.3333	8.53333	81	8.1	No	No	0.9	No	819	26.926	female	0.43	No	93.6	9.36	19.6201	433	Yes	4.03541
34	winter,autumn	autumn	1	1362	259	0	1	1	0	28	No	No	Yes	10.2	89	8.9	2	Yes	1.85	37	3.7	Yes	No	138	70	92.6667	9.26667	65.9	6.59	No	No	0.84	No	956	31.4301	male	0.57	Yes	95.7	9.57	17.9803	272	Yes	3.39576
35	winter,autumn	winter	1	2009	1974	0	1	1	0	63	Yes	No	No	2.4	74	7.4	3	Yes	1.14	63	6.3	Yes	No	130	76	94	9.4	48.4	4.84	Yes	Yes	1.35	Yes	518	17.0301	female	0.36	No	92.9	9.29	21.7236	358	Yes	3.89554
36	winter,autumn	autumn	0	2093	2093	0	1	1	0	1621	No	No	Yes	12.8	46	4.6			0.97	63	6.3	Yes	No	124	72	89.3333	8.93333	59.1	5.91	Yes	No	0.84	No	147	4.83288	male	0.49	No	87.5	8.75	29.2184	388	No	2.97318
37	summer,spring	spring	1	1582	644	1	0				No	Yes	Yes	8.9	52	5.2	1	No	1.55	50	5	No	No	126	78	94	9.4	51.7	5.17	Yes	Yes	1.08	Yes	189	6.2137	female	1.12	Yes	86	8.6	17.5284	250	Yes	3.01205
38	summer,spring	summer	0	42	42	0	0				No	No	No	24.8	76	7.6	3	Yes	1.62	52	5.2	Yes	No	138	72	94	9.4	49.4	4.94	Yes	Yes	0.81	No	2163	71.1123	female	0.47	No	89.5	8.95	18.5547	298	Yes	3.9159
39	summer,spring	spring	1	1099	602	1	0				No	No	No	11.3	82	8.2	2	Yes	2.07	35	3.5	No	No	117	82	93.6667	9.36667	77.6	7.76	No	No	0.93	No	189	6.2137	female	0.69	Yes	85.8	8.58	22.8625	558	Yes	6.39175
40	winter,autumn	autumn	1	1727	70	0	1	1	0	50	No	No	No	10.6	66	6.6	1	No	0.98	47	4.7	No	No	104	72	82.6667	8.26667	84.6	8.46	No	Yes	0.79	No	238	7.82466	female	0.7	Yes	85.4	8.54	17.8218	320	Yes	3.1968
41	winter,autumn	winter	1	1260	217	1	0				No	No	No	8.6	75	7.5	1	No	1.87	27	2.7	No	Yes	111	63	79	7.9	81.4	8.14	No	No	1.59	Yes	854	28.0767	female	0.39	No	74.4	7.44	15.427	460	Yes	5.43735
42	winter,autumn	winter	1	2026	28	1	0				No	No	Yes	6.8	92	9.2	1	No	1.53	60	6	Yes	No	116	89	98	9.8	55.1	5.51	Yes	No	0.86	No	130	4.27397	male	0.36	No	96.7	9.67	26.3292	404	Yes	4.56497
43	summer,spring	spring	0	1260	1260	0	1	1	0	483	No	No	No	3.7	43	4.3	1	No	1.19	23	2.3	No	Yes	98	62	74	7.4	79.8	7.98	No	Yes	0.76	No	799	26.2685	male	0.32	No	80	8	21.2061	239	No	2.11131
44	winter,autumn	autumn	1	308	189	1	0				No	No	No	16.8	54	5.4	2	Yes	1.02	38	3.8	No	No	110	65	80	8	85.1	8.51	No	No	0.85	No	903	29.6877	female	0.76	Yes	88.4	8.84	19.9258	303	No	2.47751
45	winter,autumn	winter	1	924	14	1	0				Yes	No	No	5.7	56	5.6	2	Yes	1.12	27	2.7	No	No	128	83	98	9.8	66.6	6.66	No	Yes	0.82	No	784	25.7753	male	0.21	No	89.8	8.98	21.1073	237	No	2.50529
46	winter,autumn	winter	0	175	175	0	0				No	No	No	3.9	61	6.1	2	Yes	1.41	36	3.6	Yes	No	96	47	63.3333	6.33333	61.2	6.12	No	No	0.79	No	609	20.0219	female	1.08	Yes	73.9	7.39	20.4591	233	No	2.92346
47	summer,spring	summer	0	41	41	0	0				Yes	No	No	24.7	63	6.3	1	No	2.98	33	3.3	No	No	116	76	89.3333	8.93333	64.4	6.44	No	Yes	0.85	No	1543	50.7288	female	0.28	No	79	7.9	22.4813	116	No	1.01754
48	summer,spring	spring	1	441	343	0	1	1	0	91	No	No	No	17.8	70	7	2	Yes	2.07	48	4.8	Yes	No	96	71	79.3333	7.93333	30.5	3.05	Yes	Yes	0.96	No	280	9.20548	female	0.87	Yes	90.8	9.08	19.9219	221	No	2.50567
49	winter,autumn	winter	0	112	112	0	1	0	1	48	No	No	No	5.3	62	6.2			2.36	33	3.3	No	No	122	75	90.6667	9.06667	74.2	7.42	No	No	0.78	No	805	26.4658	female	0.55	Yes	82.2	8.22	18.642	187	No	2.43807
50	winter,autumn	winter	1	987	154	1	0				No	No	Yes	6	54	5.4	3	Yes	0.84	77	7.7	Yes	Yes	140	70	93.3333	9.33333	42.2	4.22	Yes	Yes	0.83	No	196	6.44384	male	0.46	No	101.2	10.12	23.6011	756	Yes	5.55066
